# Supplementary material for: The GW Miracle in Many-Body Perturbation Theory for the Ionization Potential of Molecules
Source: Front Chem. 2021 Dec 21;9:749779. doi: 10.3389/fchem.2021.749779 (PMC8733722; doi:10.3389/fchem.2021.749779)
Supplement: Supplementary file 1 [file DataSheet1.ZIP]

Archive with 17 entries (17 files):
- gw100_ccsd(t).json
- gw100_gwgamma@hf.json
- gw100_gwgamma@rsh075.json
- gw100_gwgwrdm@hf.json
- gw100_gwgwrdm@rsh075.json
- gw100_gw@hf.json
- gw100_gw@rsh075.json
- gw100_gwsox@hf.json
- gw100_gwtddft@hf.json
- gw100_gwtddft@rsh075.json
- gw100_hf.json
- gw100_pt2@hf.json
- gw100_pt2hfrdm@rsh075.json
- gw100_pt2@rsh075.json
- gw100_pt3@hf.json
- gw100_pt3@rsh075.json
- gw100_rsh075.json
