# Supplementary material for: The GW Miracle in Many-Body Perturbation Theory for the Ionization Potential of Molecules
Source: Front Chem. 2021 Dec 21;9:749779. doi: 10.3389/fchem.2021.749779 (PMC8733722; doi:10.3389/fchem.2021.749779)
Supplement: Supplementary file 1 [file DataSheet1.ZIP › gw100_ccsd(t).json]

{
    "orbital": "HOMO", 
    "remark": "", 
    "code": "CFOUR and Gaussian16", 
    "basis_size": "3", 
    "parameters": {}, 
    "basis": "gaussian", 
    "code_version": "", 
    "qpe": "",
    "DOI": "10.1080/00268976.2015.1025113",
    "basis_name": "def2-TZVPP", 
    "calc_type": "CCSD(T)", 
    "data": {
        "106-97-8": -11.567, 
        "558-13-4": -10.41199, 
        "7722-84-1": -11.51763, 
        "65-71-4": -9.081, 
        "7782-41-4": -15.58481, 
        "108-88-3": -8.96840, 
        "100-41-4": -8.91875, 
        "23878-46-8": -9.84959, 
        "74-84-0": -12.71117, 
        "71-43-2": -9.36006, 
        "593-66-8": -9.327, 
        "7783-60-0": -12.58832, 
        "12184-80-4": -11.24071, 
        "13768-60-0": -11.08635, 
        "7758-02-3": -8.127, 
        "71-30-7": -8.77093,
        "7439-90-9": -13.94, 
        "19287-45-7": -12.25030, 
        "7732-18-5": -12.565, 
        "64-18-6": -11.421, 
        "74-98-6": -12.03385, 
        "7440-63-3": "-12.260", 
        "7803-51-2": -10.523, 
        "62-53-3": -8.04342, 
        "630-08-0": -14.209, 
        "7580-67-8": -7.961, 
        "39297-88-6": -4.39181, 
        "7784-23-8": -9.71683, 
        "7783-40-6": -13.710,
        "7446-09-5": -12.29831, 
        "1590-87-0": -10.645, 
        "12190-70-4": -7.566, 
        "10028-15-6": -12.70550, 
        "7727-37-9": -15.4767, 
        "7664-41-7": -10.807, 
        "75-07-0": -10.207, 
        "1333-74-0": -16.403, 
        "7783-06-4": -10.31, 
        "7647-14-5": -9.02732, 
        "12185-09-0": -10.52987, 
        "74-85-1": -10.666, 
        "74-82-8": -14.373, 
        "73-24-5": -8.33, 
        "542-92-7": -8.71208, 
        "302-01-2": -9.68764, 
        "75-19-4": -10.865, 
        "593-60-2": -9.269, 
        "593-60-2v2": -9.84109,
        "17108-85-9": -9.771, 
        "25681-81-6": -3.94089, 
        "7693-26-7": -6.128, 
        "7803-62-5": -12.796, 
        "12187-06-3": -7.494, 
        "73-40-5": -8.034, 
        "7440-01-9": -21.32107, 
        "74-90-8": -13.72282,
        "10043-11-5": -11.98447,
        "57-13-6": -10.053, 
        "7789-24-4": -11.32066,
        "7440-59-7": -24.512, 
        "507-25-5": -9.19399, 
        "74-86-2": -11.424, 
        "60-29-7": -9.816, 
        "7664-39-3": -16.026, 
        "629-20-9": -8.39799, 
        "110-86-1": -9.72955, 
        "56-23-5": -11.49885, 
        "14868-53-2": -9.27474, 
        "66-22-8": -9.48267,
        "67-56-1": -11.042, 
        "13283-31-3": -13.27449, 
        "75-73-0": -16.22752, 
        "75-01-4": -10.093, 
        "108-95-2": -8.702, 
        "108-95-2v2": -8.64963,
        "7784-18-1": -15.32499,
        "75-15-0": -9.981, 
        "7553-56-2": -9.48436, 
        "14452-59-6": -5.266, 
        "124-38-9": -13.7112, 
        "17739-47-8": -11.81239, 
        "7440-37-1": -15.544, 
        "7782-79-8": -10.676, 
        "392-56-3": -9.93, 
        "75-02-5": -10.554, 
        "1304-56-9": -9.94321, 
        "463-58-1": -11.173, 
        "50-00-0": -10.84, 
        "64-17-5": -10.685, 
        "7726-95-6": -10.52389, 
        "7782-65-2": -12.497, 
        "7786-30-3": -11.65515, 
        "1603-84-5": -10.47061, 
        "7783-63-3": -15.41022, 
        "544-92-3": -10.854,
        "39297-86-4": -4.24246, 
        "7647-01-0": -12.593, 
        "7784-42-1": -10.398, 
        "1309-48-4": -7.90916,
        "25681-80-5": -4.07463, 
        "25681-79-2": -4.95498, 
        "7782-50-5": -11.40512
    }, 
    "method": ""
}
