# Supplementary material for: The GW Miracle in Many-Body Perturbation Theory for the Ionization Potential of Molecules
Source: Front Chem. 2021 Dec 21;9:749779. doi: 10.3389/fchem.2021.749779 (PMC8733722; doi:10.3389/fchem.2021.749779)
Supplement: Supplementary file 1 [file DataSheet1.ZIP › gw100_gwgamma@hf.json]

{
  "code": "MOLGW",
  "code_version": "2.E",
  "basis": "gaussian",
  "qpe": "solved",
  "DOI": "unpublished",
  "orbital": "HOMO",
  "remark": "RIJK with AUTO",
  "basis_size": "3",
  "parameters": {
    "eta": 0.001
  },
  "basis_name": "Def2-TZVPP",
  "calc_type": "gwgamma@hf",
  "formulas": {
    "74-90-8": "CNH",
    "1304-56-9": "BeO",
    "7722-84-1": "O2H2",
    "74-98-6": "C3H8",
    "25681-80-5": "K2",
    "7664-41-7": "NH3",
    "62-53-3": "C6NH7",
    "7782-50-5": "Cl2",
    "64-17-5": "C2OH6",
    "7803-62-5": "SiH4",
    "302-01-2": "N2H4",
    "12185-09-0": "P2",
    "1309-48-4": "MgO",
    "10043-11-5": "BN",
    "7647-14-5": "NaCl",
    "593-66-8": "C2IH3",
    "7446-09-5": "SO2",
    "65-71-4": "C5N2O2H6",
    "10028-15-6": "O3",
    "542-92-7": "C5H6",
    "7440-63-3": "Xe",
    "73-40-5": "C5N5OH5",
    "7783-60-0": "SF4",
    "7664-39-3": "FH",
    "558-13-4": "CBr4",
    "71-43-2": "C6H6",
    "7782-41-4": "F2",
    "75-19-4": "C3H6",
    "19287-45-7": "B2H6",
    "630-08-0": "CO",
    "39297-86-4": "Na4",
    "7789-24-4": "LiF",
    "593-60-2v2": "C2BrH3",
    "64-18-6": "CO2H2",
    "7440-01-9": "Ne",
    "1590-87-0": "Si2H6",
    "7647-01-0": "ClH",
    "463-58-1": "CSO",
    "75-15-0": "CS2",
    "12184-80-4": "C4",
    "17108-85-9": "GaCl",
    "17739-47-8": "NP",
    "74-82-8": "CH4",
    "108-88-3": "C7H8",
    "73-24-5": "C5N5H5",
    "100-41-4": "C8H10",
    "12190-70-4": "Cu2",
    "124-38-9": "CO2",
    "593-60-2": "C2BrH3",
    "7726-95-6": "Br2",
    "71-30-7": "C4N3OH5",
    "7758-02-3": "KBr",
    "67-56-1": "COH4",
    "108-95-2": "C6OH6",
    "74-84-0": "C2H6",
    "7783-06-4": "SH2",
    "7693-26-7": "KH",
    "75-73-0": "CF4",
    "7553-56-2": "I2",
    "106-97-8": "C4H10",
    "7727-37-9": "N2",
    "14452-59-6": "Li2",
    "12187-06-3": "Ag2",
    "60-29-7": "C4OH10",
    "392-56-3": "C6F6",
    "7784-42-1": "AsH3",
    "50-00-0": "COH2",
    "75-02-5": "C2FH3",
    "1603-84-5": "CSeO",
    "74-86-2": "C2H2",
    "39297-88-6": "Na6",
    "23878-46-8": "As2",
    "75-07-0": "C2OH4",
    "110-86-1": "C5NH5",
    "108-95-2v2": "C6OH6",
    "7783-40-6": "MgF2",
    "14868-53-2": "Si5H12",
    "7786-30-3": "MgCl2",
    "7803-51-2": "PH3",
    "56-23-5": "CCl4",
    "7782-79-8": "N3H",
    "544-92-3": "CNCu",
    "57-13-6": "CN2OH4",
    "7440-37-1": "Ar",
    "507-25-5": "CI4",
    "66-22-8": "C4N2O2H4",
    "7784-23-8": "AlI3",
    "25681-79-2": "Na2",
    "74-85-1": "C2H4",
    "75-01-4": "C2ClH3",
    "7580-67-8": "LiH",
    "1333-74-0": "H2",
    "7732-18-5": "OH2",
    "13283-31-3": "BH3",
    "13768-60-0": "BF",
    "7783-63-3": "TiF4",
    "7439-90-9": "Kr",
    "7782-65-2": "GeH4",
    "25681-81-6": "Rb2",
    "7784-18-1": "AlF3",
    "629-20-9": "C8H8",
    "7440-59-7": "He"
  },
  "data": {
    "74-90-8": -13.8630046,
    "1304-56-9": -10.1211557,
    "7722-84-1": -12.3635252,
    "74-98-6": -12.5365635,
    "25681-80-5": -4.02924298,
    "7664-41-7": -11.4110318,
    "62-53-3": -8.33899995,
    "7782-50-5": -11.8787915,
    "64-17-5": -11.3927378,
    "7803-62-5": -13.2661777,
    "302-01-2": -10.3027063,
    "12185-09-0": -10.5484092,
    "1309-48-4": -8.31091858,
    "10043-11-5": -11.754306,
    "7647-14-5": -9.43841983,
    "593-66-8": -9.50029126,
    "7446-09-5": -13.0411142,
    "65-71-4": -9.62129028,
    "10028-15-6": -13.6056884,
    "542-92-7": -8.7588483,
    "7440-63-3": -12.4975475,
    "73-40-5": -8.35829432,
    "7783-60-0": -13.332223,
    "7664-39-3": -16.6566488,
    "558-13-4": -10.9418038,
    "71-43-2": -9.53351412,
    "7782-41-4": -16.7440553,
    "75-19-4": -11.2794633,
    "19287-45-7": -12.753278,
    "630-08-0": -15.1917151,
    "39297-86-4": -4.18654714,
    "7789-24-4": -11.8555349,
    "593-60-2v2": -10.0473962,
    "64-18-6": -12.1619657,
    "7440-01-9": -21.9094347,
    "1590-87-0": -11.0825225,
    "7647-01-0": -12.9660856,
    "463-58-1": -11.6061504,
    "75-15-0": -10.3220753,
    "12184-80-4": -11.6441832,
    "17108-85-9": -9.85223283,
    "17739-47-8": -12.4162094,
    "74-82-8": -14.7867386,
    "108-88-3": -9.13910751,
    "73-24-5": -8.64676116,
    "100-41-4": -9.10639278,
    "12190-70-4": -7.09915269,
    "124-38-9": -14.409886,
    "593-60-2": -9.42140027,
    "7726-95-6": -10.9064353,
    "71-30-7": -9.30485227,
    "7758-02-3": -8.44267935,
    "67-56-1": -11.716907,
    "108-95-2": -9.0313033,
    "74-84-0": -13.1112568,
    "7783-06-4": -10.6167759,
    "7693-26-7": -6.54055384,
    "75-73-0": -17.2657415,
    "7553-56-2": -9.77589614,
    "106-97-8": -12.1106941,
    "7727-37-9": -16.6424069,
    "14452-59-6": -5.30837052,
    "12187-06-3": -7.07135058,
    "60-29-7": -10.5791945,
    "392-56-3": -10.6267883,
    "7784-42-1": -10.6144071,
    "50-00-0": -11.4826938,
    "75-02-5": -10.7585031,
    "1603-84-5": -10.7887148,
    "74-86-2": -11.5496875,
    "39297-88-6": -4.42933378,
    "23878-46-8": -9.77650313,
    "75-07-0": -10.9195842,
    "110-86-1": -9.90227334,
    "108-95-2v2": -8.90573016,
    "7783-40-6": -14.3242058,
    "14868-53-2": -9.7577102,
    "7786-30-3": -12.1233888,
    "7803-51-2": -10.798779,
    "56-23-5": -12.1397134,
    "7782-79-8": -11.1083935,
    "544-92-3": -11.1622086,
    "57-13-6": -10.8816184,
    "7440-37-1": -15.9801248,
    "507-25-5": -9.61002378,
    "66-22-8": -10.0709138,
    "7784-23-8": -10.1053227,
    "25681-79-2": -4.9309944,
    "74-85-1": -10.6998805,
    "75-01-4": -10.3038716,
    "7580-67-8": -8.35197137,
    "1333-74-0": -16.5141011,
    "7732-18-5": -13.2083113,
    "13283-31-3": -13.6406907,
    "13768-60-0": -11.3390813,
    "7783-63-3": -16.5727391,
    "7439-90-9": -14.2510915,
    "7782-65-2": -12.9376162,
    "25681-81-6": -3.84990216,
    "7784-18-1": -16.0773258,
    "629-20-9": -8.50216507,
    "7440-59-7": -24.9300709
  }
}
